# Supplementary material for: Screening the Impact of Surfactants and Reaction Conditions on the De-Inkability of Different Printing Ink Systems for Plastic Packaging
Source: Polymers (Basel). 2023 May 8;15(9):2220. doi: 10.3390/polym15092220 (PMC10180929; doi:10.3390/polym15092220)
Supplement: Supplementary file 1 [file polymers-15-02220-s001.zip]

Archive with 1 entries (1 files):
- polymers-2333548-supplementary.pdf
